# Supplementary material for: SonoVue® vs. Sonazoid™ vs. Optison™: Which Bubble Is Best for Low-Intensity Sonoporation of Pancreatic Ductal Adenocarcinoma?
Source: Pharmaceutics. 2022 Jan 1;14(1):98. doi: 10.3390/pharmaceutics14010098 (PMC8777813; doi:10.3390/pharmaceutics14010098)
Supplement: Supplementary file 1 [file pharmaceutics-14-00098-s001.zip]

Archive with 5 entries (4 files):
- pharmaceutics-1504598-supplementary/
- pharmaceutics-1504598-supplementary/pharmaceutics-1504598-supplementary.pdf
- pharmaceutics-1504598-supplementary/Supplemental Video 1.mp4
- pharmaceutics-1504598-supplementary/Supplemental Video 2.mp4
- pharmaceutics-1504598-supplementary/Supplemental Video 3.mp4
